# Supplementary material for: 2-Methyl­benzimidazolium thio­cyanate
Source: Acta Crystallogr Sect E Struct Rep Online. 2010 Oct 23;66(Pt 11):o2913. doi: 10.1107/S1600536810042145 (PMC3009281; doi:10.1107/S1600536810042145)
Supplement: Supplementary file 2 [file e-66-o2913-Isup2.hkl]

# 
# h,k,l, Fc-squared, Fo-squared, sigma(Fo-squared) and status flag 
# 
data_I
_shelx_title ' 1 in Pnma' 
_shelx_refln_list_code          4 
_shelx_F_calc_maximum      228.50 
_exptl_crystal_F_000       400.00 
_reflns_d_resolution_high  0.7697 
 
loop_ 
 _symmetry_equiv_pos_as_xyz 
 'x, y, z' 
 'x+1/2, -y+1/2, -z+1/2' 
 '-x, y+1/2, -z' 
 '-x+1/2, -y, z+1/2' 
 '-x, -y, -z' 
 '-x-1/2, y-1/2, z-1/2' 
 'x, -y-1/2, z' 
 'x-1/2, y, -z-1/2' 
 
_cell_length_a     9.8795 
_cell_length_b     7.2157 
_cell_length_c    12.8904 
_cell_angle_alpha  90.000 
_cell_angle_beta   90.000 
_cell_angle_gamma  90.000 
 
_shelx_F_squared_multiplier     1.000 
 
loop_ 
 _refln_index_h 
 _refln_index_k 
 _refln_index_l 
 _refln_F_squared_calc 
 _refln_F_squared_meas 
 _refln_F_squared_sigma 
 _refln_observed_status 
   2   0   0       66.85       87.43      2.60 o 
   4   0   0      342.52      352.58      7.62 o 
   6   0   0       75.45       97.06      4.72 o 
   8   0   0       56.33       66.88      6.77 o 
  10   0   0       82.94       96.76     13.60 o 
  12   0   0      442.73      450.86     27.20 o 
   2   1   0     1764.45     1670.00     17.51 o 
   4   1   0       20.84       32.66      1.58 o 
   6   1   0      959.90     1011.63     11.57 o 
   8   1   0       12.63       30.37      2.77 o 
  10   1   0      268.77      290.13      8.97 o 
  12   1   0       45.80       51.31      7.78 o 
   0   2   0    10163.62    10707.01    176.33 o 
   2   2   0       44.70       43.33      2.35 o 
   4   2   0     3550.32     3657.21     38.10 o 
   6   2   0        3.45        9.49      2.11 o 
   8   2   0      263.35      256.86      5.78 o 
  10   2   0        0.45        0.62      2.78 o 
  12   2   0       54.75       40.67      5.42 o 
   2   3   0     1350.73     1318.12     13.84 o 
   4   3   0      274.60      345.48      5.08 o 
   6   3   0       81.94       76.49      3.16 o 
   8   3   0     1936.99     1805.79     21.68 o 
  10   3   0      315.38      335.05      8.87 o 
  12   3   0       11.20       19.05      6.03 o 
   0   4   0      849.92      677.15     11.72 o 
   2   4   0      471.79      447.53      6.07 o 
   4   4   0      599.63      590.38      8.87 o 
   6   4   0        0.50       21.34      2.96 o 
   8   4   0      528.47      472.23      8.45 o 
  10   4   0       21.57       26.42      7.02 o 
   2   5   0      912.59      891.36     12.22 o 
   4   5   0     1281.67     1230.40     17.95 o 
   6   5   0        0.15        0.43      1.88 o 
   8   5   0      658.83      637.94     17.11 o 
  10   5   0      165.03      159.72      9.26 o 
   0   6   0     2320.80     2357.11     40.80 o 
   2   6   0       21.92       12.77      2.13 o 
   4   6   0       15.64       30.73      3.41 o 
   6   6   0        9.61       24.52      3.60 o 
   8   6   0      150.60      158.80      9.30 o 
   2   7   0       69.09       96.42      5.30 o 
   4   7   0      142.26      158.03      6.58 o 
   6   7   0      703.75      699.60     17.63 o 
   8   7   0      255.22      308.19     16.43 o 
   0   8   0     1121.22     1138.81     32.35 o 
   2   8   0       53.18       56.62      6.24 o 
   4   8   0      285.67      315.95     11.06 o 
   6   8   0        2.41       27.63     18.54 o 
   2   9   0      224.95      211.41     17.41 o 
   1   0   1      471.23      428.54      5.59 o 
   2   0   1       54.17       59.07      1.74 o 
   3   0   1       22.96       20.12      1.16 o 
   4   0   1       32.86       31.11      1.49 o 
   5   0   1      407.71      406.33      6.38 o 
   6   0   1     1281.31     1240.20     14.67 o 
   7   0   1      529.09      514.39      7.84 o 
   8   0   1     1932.90     1890.37     22.00 o 
   9   0   1      114.54      121.66      5.46 o 
  10   0   1      246.68      253.14      7.50 o 
  11   0   1       24.51       21.25      4.35 o 
  12   0   1       71.09       80.53      6.83 o 
   0   1   1      566.58      449.51      9.03 o 
   1   1   1      696.25      641.73      7.15 o 
   2   1   1      348.42      325.58      2.97 o 
   3   1   1      131.83      135.56      1.88 o 
   4   1   1     1927.64     1930.20     14.24 o 
   5   1   1      646.60      746.59      6.66 o 
   6   1   1       42.08       58.79      1.81 o 
   7   1   1      451.78      445.50      4.87 o 
   8   1   1     1405.34     1390.34     12.55 o 
   9   1   1      270.83      235.03      4.58 o 
  10   1   1        3.46        4.93      2.22 o 
  11   1   1      164.19      158.49      5.26 o 
  12   1   1      222.60      218.05      6.39 o 
   1   2   1     3782.67     3821.29     28.46 o 
   2   2   1      266.70      243.80      2.89 o 
   3   2   1       39.42       42.79      1.27 o 
   4   2   1      774.35      874.11      7.22 o 
   5   2   1       37.15       57.98      1.58 o 
   6   2   1     1080.55     1060.72      8.87 o 
   7   2   1       11.97       16.89      1.59 o 
   8   2   1       67.24       79.17      2.86 o 
   9   2   1       16.12       14.95      2.12 o 
  10   2   1      218.96      207.68      5.16 o 
  11   2   1      255.19      282.85      7.56 o 
  12   2   1       88.02       85.22      4.89 o 
   0   3   1     7644.79     7945.98     80.01 o 
   1   3   1        1.60        3.88      0.60 o 
   2   3   1        0.03        1.17      0.58 o 
   3   3   1      487.91      507.14      4.84 o 
   4   3   1      601.19      533.34      5.40 o 
   5   3   1        8.11       15.77      1.19 o 
   6   3   1        2.44        3.57      1.06 o 
   7   3   1       36.20       60.34      2.31 o 
   8   3   1      286.00      322.53      5.66 o 
   9   3   1       36.52       32.42      2.53 o 
  10   3   1        0.49        3.10      2.34 o 
  11   3   1        5.99        4.37      2.78 o 
  12   3   1      285.85      280.73      7.87 o 
   1   4   1     1932.65     2066.70     15.96 o 
   2   4   1       28.97       20.39      1.11 o 
   3   4   1     1024.04     1023.57      8.76 o 
   4   4   1       18.29       17.73      1.29 o 
   5   4   1        2.29        3.36      1.08 o 
   6   4   1     1937.17     1918.69     15.86 o 
   7   4   1       66.89       72.13      2.69 o 
   8   4   1        9.40       11.10      1.95 o 
   9   4   1        2.94        1.53      2.13 o 
  10   4   1      109.39      102.06      5.47 o 
  11   4   1       42.98       37.68      5.97 o 
   0   5   1     1631.21     1611.16     29.49 o 
   1   5   1       70.28       67.81      1.88 o 
   2   5   1        0.10        4.27      0.92 o 
   3   5   1      108.80      106.62      2.25 o 
   4   5   1     1429.11     1365.28     12.26 o 
   5   5   1      435.59      427.88      5.96 o 
   6   5   1        7.34        7.57      1.82 o 
   7   5   1       79.91       94.08      3.64 o 
   8   5   1      298.56      312.49      6.61 o 
   9   5   1        0.81        1.66      2.90 o 
  10   5   1        0.44        0.40      3.54 o 
   1   6   1      541.71      501.43      6.02 o 
   2   6   1      139.04      117.75      3.20 o 
   3   6   1      148.20      149.49      3.47 o 
   4   6   1      354.42      346.83      5.28 o 
   5   6   1      177.92      185.50      4.69 o 
   6   6   1      550.19      521.05      8.23 o 
   7   6   1       36.24       50.79      3.85 o 
   8   6   1       47.64       57.58      4.71 o 
   9   6   1       44.41       46.16      6.41 o 
   0   7   1      561.68      511.33     10.80 o 
   1   7   1      309.86      271.58      5.90 o 
   2   7   1      310.60      285.73      6.50 o 
   3   7   1        5.39        5.20      2.16 o 
   4   7   1      568.38      519.51      8.02 o 
   5   7   1       16.17       14.08      3.62 o 
   6   7   1        8.57       19.14      4.52 o 
   7   7   1        0.02        4.00      3.13 o 
   8   7   1      154.96      167.11      7.46 o 
   1   8   1      307.14      280.35      7.79 o 
   2   8   1      120.97      132.49      6.25 o 
   3   8   1        0.15        0.56      3.09 o 
   4   8   1       27.86       42.87      3.78 o 
   5   8   1        6.58       10.95      4.16 o 
   6   8   1      119.35      151.95      7.33 o 
   0   9   1      114.79      102.20      8.16 o 
   1   9   1        0.66        8.18      3.56 o 
   2   9   1        2.78        6.81      3.64 o 
   3   9   1       54.74       66.68      5.13 o 
   0   0   2      645.83      619.09      9.90 o 
   1   0   2     1937.89     1774.73     21.64 o 
   2   0   2       70.52       70.72      2.06 o 
   3   0   2     1097.60     1075.99     13.00 o 
   4   0   2      694.27      699.33      8.62 o 
   5   0   2     2157.90     2326.12     27.53 o 
   6   0   2       10.89       12.30      1.73 o 
   7   0   2       65.84       65.20      3.08 o 
   8   0   2      321.59      326.43      7.06 o 
   9   0   2      899.06      884.56     15.02 o 
  10   0   2       17.94       14.95      3.33 o 
  11   0   2       36.44       42.89      5.27 o 
  12   0   2       97.72      104.32      7.57 o 
   1   1   2     8509.05     8560.57     61.44 o 
   2   1   2      887.45      865.27      8.13 o 
   3   1   2     3418.37     3566.96     27.16 o 
   4   1   2        0.02       -0.19      0.54 o 
   5   1   2      243.43      272.62      3.28 o 
   6   1   2      536.59      536.47      5.67 o 
   7   1   2      231.84      233.91      3.48 o 
   8   1   2       48.68       49.25      2.48 o 
   9   1   2        1.96        4.21      1.72 o 
  10   1   2      136.64      129.21      4.62 o 
  11   1   2       48.44       40.04      4.30 o 
  12   1   2       16.76       16.00      3.46 o 
   0   2   2     1028.14      987.79     12.00 o 
   1   2   2       33.70       60.64      1.93 o 
   2   2   2       23.41       32.85      1.09 o 
   3   2   2      627.96      687.23      5.71 o 
   4   2   2      432.07      418.49      4.11 o 
   5   2   2     1882.89     2045.06     15.45 o 
   6   2   2       13.45       14.66      1.31 o 
   7   2   2     1292.62     1239.83     10.83 o 
   8   2   2      252.96      251.57      4.63 o 
   9   2   2        0.53       -0.61      1.91 o 
  10   2   2       15.76       14.08      2.44 o 
  11   2   2      214.94      222.28      5.79 o 
  12   2   2      105.79      100.91      5.26 o 
   1   3   2       12.61       30.35      1.17 o 
   2   3   2      468.74      441.88      4.77 o 
   3   3   2       50.49       44.75      1.41 o 
   4   3   2        2.53        3.21      0.82 o 
   5   3   2     1427.56     1472.69     12.13 o 
   6   3   2      480.69      479.38      5.16 o 
   7   3   2     1985.18     1952.14     16.09 o 
   8   3   2       10.89       12.81      1.98 o 
   9   3   2       63.73       57.84      3.25 o 
  10   3   2      105.37      106.39      4.50 o 
  11   3   2        2.19        0.93      2.84 o 
  12   3   2       15.88       18.07      3.80 o 
   0   4   2      596.85      589.35      7.90 o 
   1   4   2       16.89       28.79      1.25 o 
   2   4   2        5.58       10.42      1.07 o 
   3   4   2      137.10      121.99      2.25 o 
   4   4   2      308.29      293.83      3.78 o 
   5   4   2       24.35       24.25      1.61 o 
   6   4   2        9.69       13.92      1.55 o 
   7   4   2      794.59      735.28      9.63 o 
   8   4   2      169.28      166.45      4.03 o 
   9   4   2       67.90       49.46      3.40 o 
  10   4   2       13.54       12.62      3.69 o 
  11   4   2      365.99      328.50      8.25 o 
   1   5   2      182.36      181.50      2.87 o 
   2   5   2      263.30      251.72      3.82 o 
   3   5   2       44.35       64.13      2.28 o 
   4   5   2        1.54        3.73      1.35 o 
   5   5   2       64.32       75.59      2.89 o 
   6   5   2      307.59      309.43      5.24 o 
   7   5   2      492.27      478.20      7.00 o 
   8   5   2       11.97       11.44      2.41 o 
   9   5   2      118.98      126.32      5.28 o 
  10   5   2       74.62       76.31      6.24 o 
   0   6   2      246.84      239.24      6.72 o 
   1   6   2      230.57      223.56      4.03 o 
   2   6   2       11.76       15.73      1.67 o 
   3   6   2      746.43      717.28      8.19 o 
   4   6   2      206.70      203.16      4.28 o 
   5   6   2        4.25       11.48      1.95 o 
   6   6   2        5.19        7.99      2.35 o 
   7   6   2      658.28      713.54     11.07 o 
   8   6   2      113.20      120.47      5.68 o 
   9   6   2        1.68        2.55      3.46 o 
   1   7   2       10.61       34.53      2.76 o 
   2   7   2      159.71      154.69      4.31 o 
   3   7   2      355.10      335.96      7.11 o 
   4   7   2        0.38        3.86      2.60 o 
   5   7   2        4.27        3.10      3.00 o 
   6   7   2      136.27      149.75      6.16 o 
   7   7   2      117.70      139.95      6.87 o 
   8   7   2        9.89       11.79      3.50 o 
   0   8   2      126.94      140.68      9.54 o 
   1   8   2       58.94       73.45      4.72 o 
   2   8   2        6.83        8.07      2.91 o 
   3   8   2        0.86       -2.11      2.57 o 
   4   8   2       88.58       97.09      5.58 o 
   5   8   2      442.45      428.37      9.03 o 
   6   8   2        2.38        8.78      3.85 o 
   1   9   2      301.15      314.52      8.24 o 
   2   9   2       63.53       68.12      5.15 o 
   3   9   2       22.21       21.82      3.80 o 
   1   0   3       73.00       70.15      2.19 o 
   2   0   3     2510.30     2438.64     27.15 o 
   3   0   3      131.94      140.02      3.17 o 
   4   0   3       64.04       64.31      2.77 o 
   5   0   3      993.30      965.35     12.83 o 
   6   0   3       34.30       46.45      2.67 o 
   7   0   3      789.72      790.75     11.78 o 
   8   0   3     1192.33     1208.93     16.74 o 
   9   0   3      440.35      444.37      9.43 o 
  10   0   3       28.19       28.35      4.72 o 
  11   0   3       91.04      105.47      6.30 o 
  12   0   3        2.75        3.66      4.07 o 
   0   1   3     9560.97     9407.91    103.50 o 
   1   1   3     1247.68     1186.54      9.36 o 
   2   1   3       67.82       55.21      1.23 o 
   3   1   3      537.36      535.99      5.01 o 
   4   1   3        0.46        0.90      0.77 o 
   5   1   3       12.08       26.43      1.38 o 
   6   1   3      229.35      236.55      3.34 o 
   7   1   3     1231.73     1229.80     11.71 o 
   8   1   3      120.08      104.98      3.16 o 
   9   1   3       89.71       83.78      3.41 o 
  10   1   3       28.71       26.41      2.74 o 
  11   1   3      376.11      359.86      6.78 o 
  12   1   3       16.33       12.00      3.24 o 
   1   2   3     4706.08     4675.96     42.58 o 
   2   2   3     1226.90     1226.39     13.62 o 
   3   2   3      274.99      256.75      2.88 o 
   4   2   3      654.53      714.31      6.68 o 
   5   2   3       99.09       84.04      1.93 o 
   6   2   3       17.61       21.54      1.41 o 
   7   2   3       35.32       39.48      1.95 o 
   8   2   3        8.59        5.67      1.80 o 
   9   2   3      186.40      185.56      4.66 o 
  10   2   3       29.65       32.34      3.18 o 
  11   2   3      355.73      382.04      7.51 o 
  12   2   3       10.56       11.72      3.54 o 
   0   3   3      980.70     1096.09     14.13 o 
   1   3   3      161.48      145.49      2.38 o 
   2   3   3       83.73       78.73      1.95 o 
   3   3   3      873.79      878.35      9.15 o 
   4   3   3      150.12      161.49      2.39 o 
   5   3   3      124.31      118.52      2.29 o 
   6   3   3       78.04       89.56      2.43 o 
   7   3   3      386.72      421.04      5.24 o 
   8   3   3       67.22       77.40      2.92 o 
   9   3   3       82.96       80.65      4.01 o 
  10   3   3       47.60       36.99      3.18 o 
  11   3   3      102.10      113.47      6.06 o 
   1   4   3     2678.17     2780.03     24.42 o 
   2   4   3     1090.26     1109.36     10.46 o 
   3   4   3     1213.03     1190.97     11.15 o 
   4   4   3       43.10       43.18      1.77 o 
   5   4   3      119.27      113.79      2.79 o 
   6   4   3      210.74      208.87      4.20 o 
   7   4   3        0.79        8.14      1.92 o 
   8   4   3      183.75      152.76      4.16 o 
   9   4   3      102.15      110.01      4.94 o 
  10   4   3       54.67       67.96      5.31 o 
  11   4   3       98.42      101.35      5.75 o 
   0   5   3        2.82        6.73      1.41 o 
   1   5   3      279.11      275.63      4.13 o 
   2   5   3       40.21       37.61      2.02 o 
   3   5   3        0.18        1.54      1.36 o 
   4   5   3      119.32      122.50      3.05 o 
   5   5   3      820.54      810.00      8.97 o 
   6   5   3       70.21       79.12      3.16 o 
   7   5   3      390.96      398.02      6.10 o 
   8   5   3       10.47        9.51      2.41 o 
   9   5   3        7.03        7.83      2.59 o 
  10   5   3       22.14       23.25      4.04 o 
   1   6   3     1002.92      954.22     11.08 o 
   2   6   3      259.72      259.39      4.83 o 
   3   6   3      291.65      292.17      4.96 o 
   4   6   3      496.17      498.95      7.32 o 
   5   6   3      397.12      397.51      6.25 o 
   6   6   3        0.66       -0.06      2.04 o 
   7   6   3      116.41      140.20      5.21 o 
   8   6   3        0.15       -1.01      2.88 o 
   9   6   3        2.07       -3.75      3.88 o 
   0   7   3       23.86       34.80      3.76 o 
   1   7   3      469.15      434.93      7.03 o 
   2   7   3      217.04      199.08      4.87 o 
   3   7   3       29.45       38.06      2.85 o 
   4   7   3       16.94       12.01      2.97 o 
   5   7   3       20.23       27.91      3.31 o 
   6   7   3       55.73       49.36      4.44 o 
   7   7   3       83.98       90.63      6.05 o 
   8   7   3        7.59        7.47      3.32 o 
   1   8   3      564.33      529.68      9.76 o 
   2   8   3       76.87       87.46      4.65 o 
   3   8   3       21.96       26.65      3.65 o 
   4   8   3       18.15       24.27      4.20 o 
   5   8   3       69.79       82.05      5.99 o 
   6   8   3       48.98       35.75      6.73 o 
   0   9   3       80.69      116.37      8.85 o 
   1   9   3       17.12       28.74      4.25 o 
   2   9   3       26.52       26.30      4.24 o 
   0   0   4    52212.57    51172.71    681.24 o 
   1   0   4     1645.41     1574.43     15.80 o 
   2   0   4       19.74       17.11      1.23 o 
   3   0   4      631.55      602.40      8.74 o 
   4   0   4      102.81       99.41      3.09 o 
   5   0   4      324.45      312.56      5.91 o 
   6   0   4        9.19       13.11      2.11 o 
   7   0   4      684.00      684.97     12.04 o 
   8   0   4      710.45      720.33     11.66 o 
   9   0   4       14.15       22.04      3.10 o 
  10   0   4      193.72      199.14      7.02 o 
  11   0   4      214.72      203.62      7.59 o 
  12   0   4       52.70       62.71      7.10 o 
   1   1   4     1455.55     1417.52     10.82 o 
   2   1   4       23.96       33.39      1.07 o 
   3   1   4      215.88      192.20      2.54 o 
   4   1   4       81.86       95.84      2.08 o 
   5   1   4      609.54      587.64      6.02 o 
   6   1   4       14.44       16.76      1.38 o 
   7   1   4      134.04      141.91      3.32 o 
   8   1   4       84.56      101.12      3.51 o 
   9   1   4      308.35      307.91      5.21 o 
  10   1   4        0.00        1.12      2.09 o 
  11   1   4       76.63       79.94      4.15 o 
  12   1   4        0.96        4.43      2.90 o 
   0   2   4     1375.06     1536.35     18.65 o 
   1   2   4      838.23      814.11      6.90 o 
   2   2   4        2.09        5.12      0.72 o 
   3   2   4      804.60      776.82      6.82 o 
   4   2   4      572.57      622.05      6.09 o 
   5   2   4      320.19      309.69      3.98 o 
   6   2   4       31.61       29.81      1.77 o 
   7   2   4      497.94      489.53      6.13 o 
   8   2   4       14.03        9.22      1.70 o 
   9   2   4       46.81       53.93      3.40 o 
  10   2   4       20.92       16.58      2.37 o 
  11   2   4      162.83      168.16      5.90 o 
  12   2   4       24.24       21.52      3.57 o 
   1   3   4     1275.85     1283.37     11.47 o 
   2   3   4        5.95        9.58      0.97 o 
   3   3   4      298.30      281.03      3.50 o 
   4   3   4      313.10      375.32      4.14 o 
   5   3   4      310.93      305.35      4.13 o 
   6   3   4      168.51      181.55      3.25 o 
   7   3   4       42.23       52.70      2.50 o 
   8   3   4     1199.44     1131.45     12.30 o 
   9   3   4      264.82      258.12      5.61 o 
  10   3   4        7.18        9.41      2.78 o 
  11   3   4       81.31       96.63      5.76 o 
   0   4   4        3.97       13.74      2.65 o 
   1   4   4      425.31      405.23      4.99 o 
   2   4   4      244.85      222.58      3.30 o 
   3   4   4      408.72      397.62      4.95 o 
   4   4   4        0.38        0.20      1.04 o 
   5   4   4      343.45      332.77      4.94 o 
   6   4   4       13.04       14.37      1.90 o 
   7   4   4      371.95      381.87      5.79 o 
   8   4   4       26.63       23.78      2.71 o 
   9   4   4       49.93       50.13      3.73 o 
  10   4   4       78.78       91.91      6.03 o 
  11   4   4      101.55       99.76      7.60 o 
   1   5   4      614.12      608.51      7.10 o 
   2   5   4       36.88       46.28      2.09 o 
   3   5   4      195.59      193.20      4.09 o 
   4   5   4      927.37      897.87      9.50 o 
   5   5   4      292.88      296.76      4.94 o 
   6   5   4      338.88      308.10      5.19 o 
   7   5   4       48.93       61.71      3.66 o 
   8   5   4      353.78      335.39      7.90 o 
   9   5   4      152.63      142.90      5.27 o 
  10   5   4        0.41       -1.50      3.18 o 
   0   6   4      541.40      544.95      9.94 o 
   1   6   4      338.03      328.81      5.47 o 
   2   6   4       34.53       35.06      2.49 o 
   3   6   4      161.52      164.48      4.08 o 
   4   6   4      196.20      199.40      4.67 o 
   5   6   4      194.79      199.22      5.16 o 
   6   6   4        0.43        2.97      2.17 o 
   7   6   4      217.33      227.00      6.27 o 
   8   6   4        1.57       -0.08      2.56 o 
   9   6   4       18.10       15.37      3.88 o 
   1   7   4      338.92      327.39      5.66 o 
   2   7   4       67.43       73.80      3.34 o 
   3   7   4       58.07       62.43      3.32 o 
   4   7   4       86.73       88.26      4.12 o 
   5   7   4      184.48      194.74      6.04 o 
   6   7   4      113.89      127.08      5.76 o 
   7   7   4       42.31       46.23      6.08 o 
   0   8   4      272.49      274.68      8.77 o 
   1   8   4      156.73      159.58      5.27 o 
   2   8   4       67.24       58.92      4.41 o 
   3   8   4      112.46      122.12      6.47 o 
   4   8   4       10.14       25.27      4.62 o 
   5   8   4       68.54       79.68      5.36 o 
   1   9   4      134.14      131.36      6.43 o 
   1   0   5     3975.72     3936.46     38.08 o 
   2   0   5       10.69       18.18      1.32 o 
   3   0   5      635.66      574.08      8.06 o 
   4   0   5       18.71       13.88      1.99 o 
   5   0   5      126.55      127.24      3.85 o 
   6   0   5      399.82      385.99      7.24 o 
   7   0   5       11.87       10.03      2.45 o 
   8   0   5     1035.23     1025.71     16.94 o 
   9   0   5      148.70      155.93      5.69 o 
  10   0   5       37.91       51.59      4.33 o 
  11   0   5       25.18       18.51      3.97 o 
  12   0   5       17.23       10.23      4.09 o 
   0   1   5      118.53      137.90      2.68 o 
   1   1   5      164.17      144.26      2.00 o 
   2   1   5      232.96      223.29      3.13 o 
   3   1   5      580.66      564.40      6.54 o 
   4   1   5      316.21      290.31      3.81 o 
   5   1   5     2175.16     2238.64     18.89 o 
   6   1   5       39.19       45.20      2.33 o 
   7   1   5       92.60       98.08      3.23 o 
   8   1   5      476.70      479.03      6.43 o 
   9   1   5      734.23      712.05      8.99 o 
  10   1   5        2.58        4.86      2.20 o 
  11   1   5       31.52       26.42      3.07 o 
  12   1   5       96.10       99.23      5.69 o 
   1   2   5       12.77       26.21      1.47 o 
   2   2   5       12.38       10.59      1.04 o 
   3   2   5      222.81      218.76      3.67 o 
   4   2   5      275.78      304.82      3.70 o 
   5   2   5     1078.24     1106.96     10.01 o 
   6   2   5      307.15      301.55      4.09 o 
   7   2   5      404.04      409.07      5.67 o 
   8   2   5       32.22       33.89      2.44 o 
   9   2   5      301.33      286.84      5.35 o 
  10   2   5       36.02       29.41      3.86 o 
  11   2   5       41.26       41.05      4.10 o 
   0   3   5     2883.50     2992.38     35.26 o 
   1   3   5      783.26      752.62      7.06 o 
   2   3   5       15.93       25.58      1.27 o 
   3   3   5       50.25       40.52      1.69 o 
   4   3   5       87.25       78.19      2.20 o 
   5   3   5      627.37      627.22      7.08 o 
   6   3   5        6.12        7.55      1.51 o 
   7   3   5      489.44      464.26      6.63 o 
   8   3   5       40.17       51.15      3.02 o 
   9   3   5        9.76       14.37      2.72 o 
  10   3   5       17.14        9.61      3.07 o 
  11   3   5      203.62      193.20      7.27 o 
   1   4   5       74.04       98.14      2.53 o 
   2   4   5        6.86       13.02      1.22 o 
   3   4   5      109.49      125.46      2.72 o 
   4   4   5       42.48       44.52      2.05 o 
   5   4   5      651.81      646.68      7.58 o 
   6   4   5      802.69      799.17      9.00 o 
   7   4   5      516.98      505.90      7.47 o 
   8   4   5        6.59        3.20      2.34 o 
   9   4   5      282.53      258.11      6.22 o 
  10   4   5       10.88        5.98      2.92 o 
   0   5   5      684.09      703.23     11.35 o 
   1   5   5      147.93      148.61      3.41 o 
   2   5   5        0.81        2.05      1.22 o 
   3   5   5      963.34      986.49     10.63 o 
   4   5   5      485.61      487.97      6.49 o 
   5   5   5        1.77        3.93      1.98 o 
   6   5   5       10.54       14.61      2.17 o 
   7   5   5      212.24      217.27      4.72 o 
   8   5   5       63.22       69.96      4.59 o 
   9   5   5       66.08       77.00      5.76 o 
  10   5   5        3.84        1.45      2.93 o 
   1   6   5        0.19       10.91      1.87 o 
   2   6   5        7.65        7.33      1.89 o 
   3   6   5       10.06        6.52      1.88 o 
   4   6   5      283.57      279.95      6.16 o 
   5   6   5       31.78       39.64      3.33 o 
   6   6   5      223.22      203.35      5.58 o 
   7   6   5       27.97       28.09      2.99 o 
   8   6   5       25.52       23.48      4.32 o 
   9   6   5      471.29      447.02     11.58 o 
   0   7   5      267.30      248.79      7.13 o 
   1   7   5        6.81       11.10      2.34 o 
   2   7   5      209.53      202.35      4.91 o 
   3   7   5      334.59      330.13      6.79 o 
   4   7   5      166.31      153.03      5.08 o 
   5   7   5      347.99      333.58      6.83 o 
   6   7   5        9.36        9.11      2.85 o 
   7   7   5      318.69      329.27      9.47 o 
   1   8   5        0.88       14.64      3.12 o 
   2   8   5       17.54        9.08      2.64 o 
   3   8   5      101.13      112.06      5.95 o 
   4   8   5        8.92       15.47      3.59 o 
   5   8   5      122.17      141.00      6.97 o 
   0   0   6       92.23       81.72      3.44 o 
   1   0   6     2938.22     2927.80     28.88 o 
   2   0   6      189.21      188.70      3.53 o 
   3   0   6       49.54       59.18      2.66 o 
   4   0   6      548.35      510.19      7.80 o 
   5   0   6      102.12      111.87      5.22 o 
   6   0   6        1.76        1.54      2.03 o 
   7   0   6      517.74      554.12      9.70 o 
   8   0   6      471.85      473.82     10.98 o 
   9   0   6      257.65      246.79      8.11 o 
  10   0   6       11.16       11.31      3.38 o 
  11   0   6      162.39      159.68      7.24 o 
   1   1   6      550.68      613.48      5.49 o 
   2   1   6      560.49      530.10      5.22 o 
   3   1   6      117.13      125.58      2.12 o 
   4   1   6        9.11       10.07      1.19 o 
   5   1   6      284.65      271.04      4.24 o 
   6   1   6      705.99      699.56      7.72 o 
   7   1   6        9.76        9.73      1.94 o 
   8   1   6       92.29       97.27      3.40 o 
   9   1   6      456.61      478.25      7.20 o 
  10   1   6      138.40      145.33      4.36 o 
  11   1   6        5.60        7.19      3.04 o 
   0   2   6      840.39      813.26      9.36 o 
   1   2   6      881.57      920.26      7.32 o 
   2   2   6       63.77       75.15      1.88 o 
   3   2   6     1805.06     1856.48     16.00 o 
   4   2   6      275.20      263.06      4.31 o 
   5   2   6      130.45      153.59      3.17 o 
   6   2   6        6.28        3.96      1.45 o 
   7   2   6        4.69        5.06      1.76 o 
   8   2   6      317.36      311.10      5.58 o 
   9   2   6       78.62       84.87      3.83 o 
  10   2   6        9.32        5.23      2.67 o 
  11   2   6       21.30       20.02      3.11 o 
   1   3   6      942.41     1005.55      9.55 o 
   2   3   6      319.97      296.72      3.75 o 
   3   3   6      239.66      235.25      3.38 o 
   4   3   6        0.11        1.14      1.04 o 
   5   3   6       16.83       27.25      1.90 o 
   6   3   6      798.00      804.44      8.88 o 
   7   3   6      511.96      499.90      7.79 o 
   8   3   6        1.61        4.78      2.21 o 
   9   3   6      165.82      190.63      6.24 o 
  10   3   6       94.43       92.30      5.78 o 
  11   3   6       81.90       89.37      7.52 o 
   0   4   6      750.42      765.07     11.71 o 
   1   4   6      343.34      338.76      5.04 o 
   2   4   6       11.12       16.86      1.50 o 
   3   4   6      189.64      182.77      3.33 o 
   4   4   6      282.90      275.92      5.18 o 
   5   4   6      494.65      488.03      6.45 o 
   6   4   6        6.09        8.51      1.98 o 
   7   4   6        1.49        5.56      2.19 o 
   8   4   6      188.15      188.24      5.11 o 
   9   4   6      253.44      226.72      6.08 o 
  10   4   6       11.06       10.20      3.17 o 
   1   5   6      173.58      165.73      3.85 o 
   2   5   6      208.34      198.14      4.06 o 
   3   5   6      507.75      533.27      6.89 o 
   4   5   6       42.98       50.09      2.94 o 
   5   5   6      194.35      209.70      4.90 o 
   6   5   6      551.89      552.51      8.21 o 
   7   5   6       52.04       56.98      3.66 o 
   8   5   6        9.59       12.42      3.09 o 
   9   5   6       51.32       44.09      5.77 o 
   0   6   6      255.07      262.33      7.25 o 
   1   6   6      909.83      890.77     10.08 o 
   2   6   6       43.63       54.37      3.01 o 
   3   6   6       22.87       21.64      2.33 o 
   4   6   6      250.53      254.90      5.67 o 
   5   6   6      253.45      248.40      5.78 o 
   6   6   6        2.64        6.89      2.65 o 
   7   6   6       17.20       14.58      3.28 o 
   8   6   6      140.62      134.87      7.78 o 
   1   7   6      245.50      222.66      4.98 o 
   2   7   6      160.20      155.98      4.72 o 
   3   7   6       12.22       14.68      2.89 o 
   4   7   6       18.82       15.42      2.90 o 
   5   7   6      187.24      192.08      5.93 o 
   6   7   6      195.29      192.80      7.16 o 
   7   7   6        0.32        6.00      3.20 o 
   0   8   6      134.52      145.42      7.45 o 
   1   8   6      377.27      337.71      6.98 o 
   2   8   6       27.80       30.58      3.47 o 
   3   8   6      166.82      174.64      5.69 o 
   4   8   6       83.10       87.80      5.44 o 
   1   0   7      334.42      335.39      5.01 o 
   2   0   7     2289.45     2255.16     23.01 o 
   3   0   7      103.51       94.24      4.42 o 
   4   0   7        4.79        2.71      1.44 o 
   5   0   7        4.43        3.01      1.79 o 
   6   0   7      610.92      569.62     21.63 o 
   7   0   7       69.57       77.64      4.37 o 
   8   0   7      573.00      589.83     10.75 o 
   9   0   7        0.12        2.87      3.24 o 
  10   0   7      175.58      179.00      7.84 o 
  11   0   7        5.04        4.29      3.90 o 
   0   1   7     6952.87     7106.02     72.57 o 
   1   1   7       20.24       22.21      1.34 o 
   2   1   7        5.10        4.34      0.87 o 
   3   1   7      107.44       99.10      2.20 o 
   4   1   7      347.16      345.30      3.93 o 
   5   1   7      159.22      159.07      3.19 o 
   6   1   7      233.86      235.04      4.34 o 
   7   1   7       54.83       63.14      3.06 o 
   8   1   7        1.98        3.47      1.95 o 
   9   1   7      227.03      226.10      5.05 o 
  10   1   7       43.25       38.50      3.58 o 
  11   1   7        0.11       -1.01      2.67 o 
   1   2   7      229.87      250.04      2.99 o 
   2   2   7     1695.94     1682.92     13.61 o 
   3   2   7       57.98       65.70      2.00 o 
   4   2   7      434.74      456.79      5.86 o 
   5   2   7      160.38      164.11      3.60 o 
   6   2   7      459.44      451.02      6.36 o 
   7   2   7       28.94       31.00      2.49 o 
   8   2   7       76.96       93.96      3.81 o 
   9   2   7       38.80       35.17      3.24 o 
  10   2   7      168.07      173.66      6.04 o 
  11   2   7       88.65       96.89      5.65 o 
   0   3   7        1.41        2.02      1.73 o 
   1   3   7      102.93       96.92      2.34 o 
   2   3   7      100.30      100.70      2.44 o 
   3   3   7        6.45        3.83      1.12 o 
   4   3   7      588.56      567.31      6.97 o 
   5   3   7       10.70       14.46      1.81 o 
   6   3   7       96.65      111.06      3.60 o 
   7   3   7        6.76        7.59      2.29 o 
   8   3   7      324.39      307.51      7.53 o 
   9   3   7        0.95        1.23      2.33 o 
  10   3   7       59.07       50.13      4.08 o 
   1   4   7      247.11      264.96      4.37 o 
   2   4   7     1712.26     1721.41     15.93 o 
   3   4   7       51.79       63.09      2.75 o 
   4   4   7       28.26       34.79      2.36 o 
   5   4   7       85.04       87.93      3.50 o 
   6   4   7        2.01        0.89      1.88 o 
   7   4   7       55.94       54.28      3.60 o 
   8   4   7      321.65      302.09      9.05 o 
   9   4   7       47.75       48.16      3.67 o 
  10   4   7      191.88      199.86      6.21 o 
   0   5   7      307.51      312.54      7.86 o 
   1   5   7       14.94       14.53      2.03 o 
   2   5   7       84.90       90.35      3.48 o 
   3   5   7      315.44      325.34      7.25 o 
   4   5   7        0.94        5.50      2.18 o 
   5   5   7      145.72      145.78      4.54 o 
   6   5   7       78.34      105.27      4.86 o 
   7   5   7        1.33        0.78      2.68 o 
   8   5   7      137.14      138.25      6.47 o 
   9   5   7       17.40        9.97      3.35 o 
   1   6   7       84.34       92.84      4.01 o 
   2   6   7      656.55      652.96      8.38 o 
   3   6   7        0.12        0.61      2.22 o 
   4   6   7      404.70      396.84      8.07 o 
   5   6   7        0.00       -0.55      2.60 o 
   6   6   7      149.72      164.22      5.27 o 
   7   6   7        0.69       -1.00      2.94 o 
   8   6   7       20.11       23.35      4.06 o 
   0   7   7      342.42      342.80      8.73 o 
   1   7   7       11.59       13.74      2.69 o 
   2   7   7      114.33      130.98      4.59 o 
   3   7   7       80.61       83.31      5.30 o 
   4   7   7       15.22       21.64      2.98 o 
   5   7   7       11.94       13.02      3.01 o 
   6   7   7       64.19       61.05      4.18 o 
   1   8   7       60.31       53.26      3.93 o 
   2   8   7      254.09      244.64      6.33 o 
   3   8   7       31.21       29.30      3.62 o 
   4   8   7       21.63       20.63      3.44 o 
   0   0   8     5900.64     6207.94     84.94 o 
   1   0   8      204.52      205.80      4.06 o 
   2   0   8       60.17       64.54      2.61 o 
   3   0   8        2.81        3.02      1.59 o 
   4   0   8      855.70      794.31     11.56 o 
   5   0   8        9.38        9.80      2.35 o 
   6   0   8        3.73        2.19      1.99 o 
   7   0   8       94.87      106.89      5.57 o 
   8   0   8     1637.92     1635.04     22.36 o 
   9   0   8       50.92       57.33      5.32 o 
  10   0   8      240.81      234.38      9.85 o 
  11   0   8        3.35        4.77      3.95 o 
   1   1   8       74.14       75.66      1.90 o 
   2   1   8      998.34      951.84      8.42 o 
   3   1   8       26.80       29.75      1.52 o 
   4   1   8       91.89      105.23      2.88 o 
   5   1   8       11.28       13.12      1.73 o 
   6   1   8      474.53      473.03      6.51 o 
   7   1   8        0.10        0.01      1.69 o 
   8   1   8      197.78      199.99      4.80 o 
   9   1   8        4.03        1.74      2.22 o 
  10   1   8      198.07      194.24      5.56 o 
  11   1   8       27.04       18.96      3.25 o 
   0   2   8      127.47      103.22      2.99 o 
   1   2   8       46.30       52.60      1.70 o 
   2   2   8       46.80       62.47      1.91 o 
   3   2   8       31.18       31.35      1.55 o 
   4   2   8       81.78       77.81      2.66 o 
   5   2   8       18.60       16.38      1.94 o 
   6   2   8       53.35       52.04      2.83 o 
   7   2   8       29.72       33.13      2.71 o 
   8   2   8      436.52      430.27     10.56 o 
   9   2   8        1.96       -0.55      2.38 o 
  10   2   8       57.51       68.59      4.58 o 
   1   3   8      272.06      293.51      3.95 o 
   2   3   8      571.64      535.71      5.99 o 
   3   3   8        1.72        0.83      1.37 o 
   4   3   8      213.05      230.35      4.36 o 
   5   3   8        6.47        6.28      1.89 o 
   6   3   8      978.53      973.80     11.62 o 
   7   3   8       34.79       39.92      3.57 o 
   8   3   8      463.91      451.51      8.02 o 
   9   3   8        4.71        4.24      2.60 o 
  10   3   8      118.48      109.94      5.36 o 
   0   4   8      810.82      807.32     12.70 o 
   1   4   8       18.29       17.12      1.87 o 
   2   4   8       51.62       63.23      2.87 o 
   3   4   8        3.82        6.99      1.98 o 
   4   4   8      500.54      497.88      6.97 o 
   5   4   8       89.28       98.51      4.36 o 
   6   4   8       42.26       43.00      3.37 o 
   7   4   8       22.18       21.26      2.99 o 
   8   4   8      126.34      144.27      6.31 o 
   9   4   8        0.61        2.28      2.65 o 
   1   5   8      142.75      140.32      3.96 o 
   2   5   8      229.31      221.50      4.53 o 
   3   5   8        3.21        3.66      2.18 o 
   4   5   8      530.76      508.04      9.50 o 
   5   5   8        4.96        3.54      2.32 o 
   6   5   8     1152.58     1107.09     15.56 o 
   7   5   8        6.18        8.30      3.29 o 
   8   5   8      105.06       97.64      5.82 o 
   0   6   8       16.76       22.50      3.90 o 
   1   6   8       68.42       75.81      3.91 o 
   2   6   8       52.76       73.54      3.69 o 
   3   6   8        7.57        2.50      2.57 o 
   4   6   8      784.30      751.78     11.80 o 
   5   6   8       45.55       46.05      3.70 o 
   6   6   8       12.71       20.27      3.33 o 
   7   6   8        8.92        6.55      3.35 o 
   1   7   8       96.82       92.03      4.09 o 
   2   7   8      477.69      471.96      8.86 o 
   3   7   8       11.24       10.45      3.01 o 
   4   7   8       41.19       30.95      3.51 o 
   5   7   8        8.25       10.21      3.04 o 
   0   8   8        4.27        6.27      4.30 o 
   1   8   8       26.66       23.25      3.50 o 
   2   8   8       80.73       85.67      5.56 o 
   1   0   9     1399.48     1503.48     16.85 o 
   2   0   9      900.48      894.72     11.71 o 
   3   0   9      107.67       96.90      3.56 o 
   4   0   9       23.66       24.06      2.68 o 
   5   0   9       10.24        9.24      2.84 o 
   6   0   9      126.34      121.05      4.87 o 
   7   0   9       18.48       10.84      2.52 o 
   8   0   9      241.82      251.16     10.95 o 
   9   0   9       13.18        9.94      3.92 o 
  10   0   9      170.32      184.37      8.03 o 
   0   1   9     1033.35     1053.64     12.36 o 
   1   1   9        6.54        4.11      1.11 o 
   2   1   9       27.32       28.21      1.52 o 
   3   1   9       94.19       94.69      2.53 o 
   4   1   9      327.48      319.54      4.70 o 
   5   1   9     1173.68     1183.52     13.71 o 
   6   1   9       62.35       68.20      3.22 o 
   7   1   9       20.27       13.60      2.39 o 
   8   1   9       41.80       42.07      3.09 o 
   9   1   9      414.53      401.47      7.03 o 
  10   1   9       49.06       50.26      5.89 o 
   1   2   9        1.81        1.03      1.01 o 
   2   2   9      606.04      602.26      6.34 o 
   3   2   9       23.17       29.01      1.78 o 
   4   2   9       32.00       37.63      2.16 o 
   5   2   9      364.83      374.20      6.53 o 
   6   2   9      165.81      163.88      4.88 o 
   7   2   9      211.70      207.45      5.13 o 
   8   2   9        1.16        2.60      2.32 o 
   9   2   9       73.88       71.15      6.15 o 
  10   2   9      143.72      147.14      5.78 o 
   0   3   9        9.43       13.15      2.56 o 
   1   3   9      208.57      203.51      3.92 o 
   2   3   9        6.94        7.66      1.57 o 
   3   3   9        2.54        3.02      1.55 o 
   4   3   9      346.91      350.49      5.56 o 
   5   3   9      369.88      366.97      5.92 o 
   6   3   9       27.66       31.82      2.91 o 
   7   3   9      269.39      278.32      6.24 o 
   8   3   9      236.19      239.26      5.80 o 
   9   3   9        0.45        0.08      2.58 o 
  10   3   9       82.87       78.53      7.29 o 
   1   4   9       63.01       76.45      3.10 o 
   2   4   9      621.50      620.14      8.08 o 
   3   4   9      179.67      182.42      4.86 o 
   4   4   9       72.71       78.83      4.16 o 
   5   4   9      226.20      229.79      5.69 o 
   6   4   9        4.41        3.52      2.55 o 
   7   4   9      321.13      302.13      7.11 o 
   8   4   9       34.38       26.19      3.55 o 
   9   4   9       83.19       78.26      5.12 o 
   0   5   9       22.55       22.53      3.45 o 
   1   5   9       20.88       16.66      2.11 o 
   2   5   9        0.25        0.88      2.23 o 
   3   5   9      404.64      418.42      7.63 o 
   4   5   9       36.78       38.06      3.10 o 
   5   5   9        4.91        3.80      2.99 o 
   6   5   9       28.34       34.08      3.77 o 
   7   5   9      106.25      107.09      6.35 o 
   8   5   9      117.58      109.80      9.47 o 
   1   6   9        6.76       12.85      2.83 o 
   2   6   9      306.01      301.46      6.76 o 
   3   6   9        4.88        3.17      2.50 o 
   4   6   9      196.25      198.99      6.74 o 
   5   6   9        0.11        4.61      2.89 o 
   6   6   9       32.68       34.45      5.01 o 
   7   6   9       10.13       10.83      3.52 o 
   0   7   9       16.10       10.76      3.35 o 
   1   7   9       44.21       52.16      4.27 o 
   2   7   9       79.75       87.64      4.86 o 
   3   7   9      121.44      119.04      5.53 o 
   4   7   9       55.52       59.33      5.02 o 
   5   7   9      254.00      236.87      7.35 o 
   0   0  10      907.51      868.25     15.43 o 
   1   0  10     1123.63     1148.40     13.56 o 
   2   0  10       71.04       79.84      3.35 o 
   3   0  10       92.29       95.84      3.79 o 
   4   0  10      109.61      111.43      4.85 o 
   5   0  10        0.83       -2.16      2.16 o 
   6   0  10       24.02       27.04      3.63 o 
   7   0  10      540.09      543.34     16.75 o 
   8   0  10        0.39        2.41      2.92 o 
   9   0  10      127.66      138.90      7.48 o 
  10   0  10       14.04        7.75      4.07 o 
   1   1  10       20.66       25.14      1.62 o 
   2   1  10      193.74      191.66      3.24 o 
   3   1  10        3.28        2.16      1.35 o 
   4   1  10       45.95       50.25      2.71 o 
   5   1  10      201.59      205.80      4.47 o 
   6   1  10        2.36        3.69      2.37 o 
   7   1  10       40.14       38.75      3.16 o 
   8   1  10       13.00       10.61      2.54 o 
   9   1  10      384.34      377.79      8.68 o 
  10   1  10       48.80       50.86      5.86 o 
   0   2  10      103.03      101.47      3.47 o 
   1   2  10      504.21      509.62      5.76 o 
   2   2  10       23.73       25.84      1.76 o 
   3   2  10      882.04      894.93     10.91 o 
   4   2  10      223.88      220.16      5.22 o 
   5   2  10        6.89        6.10      2.07 o 
   6   2  10       12.80       16.03      2.48 o 
   7   2  10       20.16       17.59      2.76 o 
   8   2  10       19.22       16.53      2.87 o 
   9   2  10       62.03       63.85      5.52 o 
   1   3  10      779.94      814.79      9.10 o 
   2   3  10      225.04      224.45      4.58 o 
   3   3  10      155.46      144.50      4.34 o 
   4   3  10       11.44       13.35      2.31 o 
   5   3  10        0.66        2.90      2.25 o 
   6   3  10       15.11       15.93      2.68 o 
   7   3  10      173.47      176.83      5.35 o 
   8   3  10       41.19       32.40      3.38 o 
   9   3  10      142.11      152.25      6.24 o 
   0   4  10        9.35       10.66      2.89 o 
   1   4  10      254.31      249.27      5.03 o 
   2   4  10        1.22       -0.14      1.90 o 
   3   4  10      130.30      133.21      4.32 o 
   4   4  10       98.55       99.21      4.45 o 
   5   4  10      481.06      457.89      8.18 o 
   6   4  10        6.45        2.72      2.87 o 
   7   4  10       14.85       13.70      3.31 o 
   8   4  10       35.66       27.64      3.71 o 
   1   5  10      240.20      241.57      5.27 o 
   2   5  10      157.22      158.15      4.74 o 
   3   5  10      368.38      370.69      7.39 o 
   4   5  10      133.78      138.58      5.25 o 
   5   5  10      170.86      175.10      5.72 o 
   6   5  10       17.25        7.22      3.43 o 
   7   5  10        9.08        6.60      3.43 o 
   0   6  10       64.20       70.20      5.23 o 
   1   6  10      612.51      596.93      9.33 o 
   2   6  10       36.64       40.50      3.59 o 
   3   6  10        7.41        4.62      2.98 o 
   4   6  10       20.24       25.95      3.53 o 
   5   6  10      276.02      234.87     11.34 o 
   6   6  10        5.89        2.92      2.86 o 
   1   7  10      270.14      256.20      8.49 o 
   2   7  10       49.41       56.55      4.83 o 
   3   7  10        1.39        3.18      3.04 o 
   1   0  11      537.88      544.67      8.18 o 
   2   0  11       63.26       66.30      3.53 o 
   3   0  11      231.89      230.42      5.55 o 
   4   0  11       23.59       26.00      3.17 o 
   5   0  11      194.92      199.42      6.13 o 
   6   0  11        2.28        1.35      2.90 o 
   7   0  11        2.42        4.82      4.00 o 
   8   0  11      508.38      442.75     31.63 o 
   9   0  11       63.09       66.32      6.89 o 
   0   1  11     1280.67     1299.18     15.20 o 
   1   1  11      232.47      228.47      3.56 o 
   2   1  11        0.09       -1.36      1.36 o 
   3   1  11      322.38      319.57      5.11 o 
   4   1  11       58.11       55.45      3.12 o 
   5   1  11      222.89      218.66      4.99 o 
   6   1  11       44.59       46.35      3.43 o 
   7   1  11       31.44       30.84      3.92 o 
   8   1  11      241.99      238.14      6.63 o 
   9   1  11      198.06      196.23      7.48 o 
   1   2  11       32.70       33.52      2.46 o 
   2   2  11       35.88       36.67      2.21 o 
   3   2  11      218.13      217.83      4.53 o 
   4   2  11      386.61      377.07      6.42 o 
   5   2  11      328.35      342.54      6.61 o 
   6   2  11        0.08       -1.36      2.24 o 
   7   2  11       82.18       81.89      4.22 o 
   8   2  11       16.19       11.64      3.08 o 
   9   2  11      156.44      160.15      5.98 o 
   0   3  11      221.29      216.53      6.22 o 
   1   3  11      250.35      253.28      5.02 o 
   2   3  11       39.77       43.55      2.85 o 
   3   3  11      177.15      176.52      5.19 o 
   4   3  11        4.55        6.21      2.51 o 
   5   3  11       88.65      101.94      4.91 o 
   6   3  11       10.00       10.46      2.87 o 
   7   3  11      134.91      140.30      7.56 o 
   8   3  11        0.00        6.31      2.97 o 
   1   4  11        5.21        6.69      2.24 o 
   2   4  11      131.15      132.58      4.43 o 
   3   4  11       23.44       24.63      3.30 o 
   4   4  11        0.16        2.04      2.66 o 
   5   4  11      211.51      209.16      6.65 o 
   6   4  11      182.50      180.73      6.26 o 
   7   4  11       90.00       92.42      6.76 o 
   0   5  11        2.43       -3.09      3.45 o 
   1   5  11      132.49      133.42      4.59 o 
   2   5  11       51.01       55.52      3.94 o 
   3   5  11      451.91      438.16      7.80 o 
   4   5  11      283.27      292.45      6.97 o 
   5   5  11        5.57        4.70      3.14 o 
   6   5  11        9.65        7.82      3.37 o 
   1   6  11        8.72       18.96      3.69 o 
   2   6  11       19.94       21.92      3.55 o 
   3   6  11       37.26       40.25      4.05 o 
   4   6  11      167.89      171.57      6.69 o 
   5   6  11       59.53       50.90      4.81 o 
   0   7  11       10.10        2.02      4.41 o 
   1   7  11       27.34       24.61      4.13 o 
   0   0  12     2406.92     2339.85     35.76 o 
   1   0  12        9.72        6.88      2.44 o 
   2   0  12       12.26       12.98      2.57 o 
   3   0  12      291.40      304.52      7.28 o 
   4   0  12       45.04       43.49      3.85 o 
   5   0  12      112.80      112.44      6.38 o 
   6   0  12        2.13        1.54      3.58 o 
   7   0  12       32.67       27.09      4.66 o 
   8   0  12      435.44      420.13     19.42 o 
   1   1  12       91.60      107.81      3.00 o 
   2   1  12       58.81       64.09      2.92 o 
   3   1  12      320.99      319.64      5.30 o 
   4   1  12       17.39       16.17      2.41 o 
   5   1  12      172.59      167.93      4.99 o 
   6   1  12       65.39       65.82      3.95 o 
   7   1  12       84.23       84.19      5.47 o 
   8   1  12       89.35       89.03      5.06 o 
   0   2  12        1.17        1.55      2.56 o 
   1   2  12       66.37       72.03      3.49 o 
   2   2  12       36.21       38.58      2.95 o 
   3   2  12      104.60      108.23      3.89 o 
   4   2  12       13.07       12.05      2.67 o 
   5   2  12       75.57       81.64      3.96 o 
   6   2  12        3.55        2.66      2.51 o 
   7   2  12       91.06       91.03      4.64 o 
   8   2  12       42.42       34.27      4.90 o 
   1   3  12        0.05       -2.05      2.05 o 
   2   3  12       27.99       23.22      2.95 o 
   3   3  12      115.50      121.82      4.69 o 
   4   3  12       46.85       53.05      4.10 o 
   5   3  12      296.25      298.12     10.48 o 
   6   3  12      209.83      200.27      7.85 o 
   7   3  12      233.29      219.93      6.80 o 
   0   4  12      161.57      161.44      7.15 o 
   1   4  12       75.44       81.20      3.84 o 
   2   4  12        9.93        9.03      2.71 o 
   3   4  12      143.76      145.40      5.45 o 
   4   4  12       42.86       44.46      3.78 o 
   5   4  12        0.47        4.67      3.11 o 
   6   4  12        5.95        2.90      3.22 o 
   7   4  12       69.34       65.62      5.19 o 
   1   5  12        1.27        1.53      2.76 o 
   2   5  12        0.36       -0.14      2.64 o 
   3   5  12       57.72       66.40      4.47 o 
   4   5  12      391.94      379.67      8.08 o 
   5   5  12       90.42      101.42      5.73 o 
   0   6  12        2.07       -3.90      3.90 o 
   1   6  12        1.95        1.99      3.04 o 
   2   6  12       42.94       44.23      4.90 o 
   3   6  12      207.78      206.95      6.51 o 
   1   0  13      109.60      117.71      4.70 o 
   2   0  13      233.64      231.49      6.07 o 
   3   0  13       46.72       46.76      4.63 o 
   4   0  13        0.16       -3.12      3.23 o 
   5   0  13      154.42      174.33      9.51 o 
   6   0  13       55.41       52.23      7.02 o 
   7   0  13      149.15      146.26      7.74 o 
   8   0  13       87.16       85.21      8.77 o 
   0   1  13      274.80      285.42      7.84 o 
   1   1  13      203.84      214.92      4.30 o 
   2   1  13        3.40        2.23      2.12 o 
   3   1  13      122.15      124.54      4.34 o 
   4   1  13      115.56      122.75      4.54 o 
   5   1  13      245.98      222.23      6.31 o 
   6   1  13        8.75        5.53      2.68 o 
   7   1  13       94.69      109.83      6.94 o 
   1   2  13      202.59      201.08      5.04 o 
   2   2  13      145.47      153.43      5.52 o 
   3   2  13       94.73      104.92      4.84 o 
   4   2  13       19.19       15.02      3.20 o 
   5   2  13        1.14        2.16      2.85 o 
   6   2  13       90.74       94.57      4.92 o 
   7   2  13        6.01        4.57      3.04 o 
   0   3  13        1.43       -0.60      3.43 o 
   1   3  13       22.61       20.20      2.70 o 
   2   3  13        6.38        6.37      2.72 o 
   3   3  13      291.24      303.67      6.79 o 
   4   3  13      104.31      114.99      5.73 o 
   5   3  13       29.36       27.94      3.73 o 
   6   3  13        2.27        2.33      3.66 o 
   1   4  13      323.16      316.16      7.35 o 
   2   4  13      169.67      166.48      5.44 o 
   3   4  13      496.63      467.56     10.34 o 
   4   4  13       21.94       17.02      3.60 o 
   5   4  13        5.81        5.01      3.24 o 
   0   5  13        5.52        3.31      3.94 o 
   1   5  13       79.08       77.50      4.69 o 
   2   5  13        0.26        4.54      2.92 o 
   3   5  13        8.71        5.62      3.08 o 
   4   5  13        9.92        8.24      3.42 o 
   0   0  14      998.02     1006.60     24.10 o 
   1   0  14       46.66       43.47      3.75 o 
   2   0  14       26.17       24.52      5.33 o 
   3   0  14       59.10       61.96      5.33 o 
   4   0  14      141.18      153.21      7.95 o 
   5   0  14       64.93       75.85      7.47 o 
   6   0  14       15.95        9.96      4.70 o 
   7   0  14       36.29       22.92      5.63 o 
   1   1  14      197.14      196.32      6.23 o 
   2   1  14      244.79      243.08      8.00 o 
   3   1  14      148.82      149.67      5.13 o 
   4   1  14       20.61       17.78      2.92 o 
   5   1  14       27.37       19.24      3.29 o 
   6   1  14       23.54       16.65      3.22 o 
   0   2  14      216.52      230.47      8.65 o 
   1   2  14        4.63        1.31      2.51 o 
   2   2  14       11.11        8.03      2.75 o 
   3   2  14       21.07       11.56      3.90 o 
   4   2  14      238.65      249.35      7.73 o 
   5   2  14       80.10       67.01      6.43 o 
   6   2  14        8.74        6.06      3.24 o 
   1   3  14       75.35       73.70      7.48 o 
   2   3  14      269.61      257.51      7.07 o 
   3   3  14        9.62       10.46      3.16 o 
   4   3  14        3.63        1.82      2.75 o 
   5   3  14      141.50      141.27      6.55 o 
   0   4  14       44.71       42.81      5.17 o 
   1   4  14        0.24        0.95      2.90 o 
   2   4  14        0.07        0.54      2.90 o 
   3   4  14       35.52       35.32      3.92 o 
   4   4  14      116.81      120.57      6.47 o 
   1   5  14        5.22        1.69      3.15 o 
   1   0  15       52.29       52.61      4.94 o 
   2   0  15       44.87       57.40      6.32 o 
   3   0  15        0.98        0.01      4.18 o 
   4   0  15       43.92       40.07      6.12 o 
   5   0  15        0.01       -1.05      4.38 o 
   0   1  15      247.91      208.02     10.39 o 
   1   1  15        5.53        7.20      2.97 o 
   2   1  15        0.91       -1.89      2.77 o 
   3   1  15        2.47        4.52      3.44 o 
   4   1  15      245.96      244.65      9.16 o 
   5   1  15        9.52       11.39      3.45 o 
   1   2  15        3.43        2.77      2.88 o 
   2   2  15       54.00       53.33      4.94 o 
   3   2  15        3.79        5.22      3.03 o 
   4   2  15      261.98      249.54      9.19 o 
   5   2  15        3.15        3.45      3.13 o 
   0   3  15      357.49      352.48     15.40 o 
   1   3  15        4.78        4.05      2.87 o 
   2   3  15       14.33       14.94      3.13 o 
   3   3  15        0.17       -0.51      2.96 o 
   1   4  15       10.14        5.01      3.21 o 
   0   0  16     1656.93     1655.43     59.63 o 
   1   0  16       15.60       19.69     15.69 o 
   2   0  16        4.12        0.46     17.00 o 
   3   0  16       39.49       34.91      7.89 o 
   1   1  16        8.03       13.40      5.16 o 
   2   1  16       72.88       94.67      8.53 o 
   3   1  16       72.64       81.13      8.67 o 
   0   2  16      127.71      138.58      9.49 o 
   1   2  16        0.07        3.83      4.18 o 
   2   2  16       26.33       12.46      3.74 o 
                                                 
